# Supplementary material for: NOTCH Signaling in Mantle Cell Lymphoma: Biological and Clinical Implications
Source: Int J Mol Sci. 2023 Jun 17;24(12):10280. doi: 10.3390/ijms241210280 (PMC10299455; doi:10.3390/ijms241210280)
Supplement: Supplementary file 1 [file ijms-24-10280-s001.zip]

Archive with 1 entries (1 files):
- ijms-2428883-supplementary.pdf
